# Supplementary material for: Surface freshening in the subpolar North Atlantic sustaining the weakened AMOC during the late Younger Dryas
Source: Sci Adv. 2026 Jan 1;12(1):eadv6220. doi: 10.1126/sciadv.adv6220 (PMC12757042; doi:10.1126/sciadv.adv6220)
Supplement: Supplementary file 2 — Data S1 [file sciadv.adv6220_data_s1.zip]

Archive with 1 entries (1 files):
- adv6220_data_s1.xlsx
