# Supplementary material for: Surface freshening in the subpolar North Atlantic sustaining the weakened AMOC during the late Younger Dryas
Source: Sci Adv. 2026 Jan 1;12(1):eadv6220. doi: 10.1126/sciadv.adv6220 (PMC12757042; doi:10.1126/sciadv.adv6220)
Supplement: Supplementary file 2 — Data S1 [file sciadv.adv6220_data_s1.zip › adv6220_data_s1.xlsx]

## Sheet: INFO
Dataset S1 for
Surface freshening in the subpolar North Atlantic sustaining the weakened AMOC during the late Younger Dryas
Defang You et al.
This file includes:
1. HBI biomarker data (IP25, dinosterol, PIP25) from Core SL170
2. HBI biomarker data (IP25, dinosterol, PIP25) from Core MSM12/2-05-01
3. Alkenone data (SST_UK37, %C37:4) from Core MSM12/2-05-01

## Sheet: HBI biomarker_SL170
Depth/cm	Age [ka BP]	IP25 [µg/gToc]	Dinosterol [µg/gToc]	PDIP25
0.5	10.0915	1.93315	4.70569	0.503949
8.5	10.173	1.1109	7.45707	0.269222
16.5	10.252	0.895875	5.89442	0.273182
24.5	10.3335	0.760796	6.21428	0.232398
32.5	10.409	0.814135	5.4676	0.269128
40.5	10.493	0.619374	3.82974	0.285687
48.5	10.5815	0.619341	1.55974	0.49545
56.5	10.67	0.624129	1.76799	0.466097
64.5	10.756	0.974926	2.54208	0.486764
72.5	10.842	1.22638	2.85418	0.515171
80.5	10.933	1.91726	2.17667	0.685361
90.5	11.044	2.07937	1.11376	0.821969
96.5	11.1105	2.07402	1.35761	0.790705
104.5	11.1925	2.31134	2.55545	0.691047
112.5	11.2645	2.81141	3.1721	0.686694
118.5	11.3175	2.60673	4.81588	0.572388
128.5	11.4085	1.10896	3.10414	0.469067
136.5	11.4855	0.975169	3.41598	0.413821
140.5	11.5245	3.42501	4.27392	0.664629
146.5	11.583	1.61527	2.31824	0.632768
152.5	11.6395	3.34761	2.47605	0.769768
160.5	11.7125	1.57888	2.90642	0.573273
168.5	11.78	2.97261	3.58924	0.671928
175.5	11.8345	4.13103	5.19483	0.662909
183.5	11.8975	4.71923	4.54121	0.719881
192.5	11.9685	4.51308	3.31907	0.770779
200.5	12.0305	3.24051	4.15321	0.658647
208.5	12.092	1.55965	3.41924	0.53008
216.5	12.1525	2.91727	2.10681	0.773975
224.5	12.218	0.624883	2.4948	0.382494
232.5	12.28	0.909709	3.32377	0.403643
240.5	12.345	1.20522	4.17124	0.41675
244.5	12.375	1.03599	5.30038	0.325853
248.5	12.406	0.993605	5.45348	0.310614
252.5	12.4365	0.976118	6.7249	0.264138
256.5	12.467	1.09158	5.81954	0.316874
260.5	12.497	2.36718	1.93355	0.751712
264.5	12.5275	1.02818	3.23646	0.439974
272.5	12.586	2.95369	3.85982	0.654268
280.5	12.639	2.26949	4.50322	0.554825
285.5	12.671	2.409	3.80655	0.610142
289.5	12.6995	2.26053	5.66909	0.496498
296.5	12.7615	2.33075	4.75854	0.547771
303.5	12.821	2.47742	5.84521	0.511752
312.5	12.9	2.21806	6.07939	0.47431
320.5	12.969	1.86191	2.65105	0.634615
328.5	13.039	2.36666	3.67872	0.614042
336.5	13.1115	2.05289	4.13543	0.551091
344.5	13.1795	2.17308	3.72062	0.590898
349.5	13.223	2.8724	6.40858	0.52571
355.5	13.277	2.23666	4.74264	0.538378
360.5	13.3215	2.32914	4.05998	0.586554
368.5	13.3905	1.36449	4.8948	0.408065
376.5	13.4595	1.22968	1.98933	0.60453
384.5	13.5275	1.5797	4.754	0.451074
392.5	13.5985	2.25917	8.48713	0.396964
400.5	13.672	1.98326	7.07571	0.409385
408.5	13.756	2.23104	6.758	0.449463
416.5	13.8415	2.18121	6.35325	0.459175
424.5	13.9265	1.84341	6.34806	0.41797
432.5	14.009	2.1673	6.15857	0.46532
440.5	14.0945	2.07949	5.42197	0.486774
448.5	14.1775	1.55283	5.60868	0.406412
455.5	14.2545	2.37695	9.97275	0.370839
464.5	14.351	3.22903	12.2855	0.393931
471.5	14.4265	3.29641	12.8791	0.387614
475.5	14.47	2.7407	11.3208	0.374488
481.5	14.529	1.40781	11.3149	0.235291
487.5	14.5965	1.28785	10.291	0.236336
496.5	14.702	3.03313	7.0113	0.516867
504.5	14.8	1.1709	1.72679	0.62643
510.5	14.873	0.637597	0.384646	N/A
515.5	14.934	2.26353	4.46309	0.556385
520.5	14.9975	1.06404	3.48191	0.430433
528.5	15.0945	0.251891	3.82687	0.139989
536.5	15.1915	0.212629	2.29194	0.186611
544.5	15.289	0.489581	0.151455	N/A
550.5	15.3635	0.37109	0	N/A
555.5	15.425	0.616339	0.461247	N/A
560.5	15.485	1.38503	1.61684	0.679324
568.5	15.581	1.21047	4.20023	0.416122
576.5	15.6805	0.710742	2.10962	0.454493
583.5	15.7655	0.577261	0.104629	0.931712
590.5	15.8535	0	0	N/A
598.5	15.951	0.982228	0.596357	N/A
606.5	16.052	0.797918	0.660649	N/A
614.5	16.148	0.605407	0	N/A
622.5	16.248	0.608591	0	N/A
631.5	16.3545	0.732646	0.560215	N/A
638.5	16.4365	0.397669	0.998807	N/A
646.5	16.516	0.614396	1.46303	N/A
654.5	16.5985	0.590992	0.470881	N/A
662.5	16.676	0.704531	0.911137	N/A
670.5	16.7575	0.533698	0.917303	N/A
676.5	16.8195	0.479704	0	N/A

## Sheet: HBI biomarker_MSM12_2-05-01
Depth/cm	Age [ka BP]	IP25 [µg/gToc]	Dinosterol [µg/gToc]	PDIP25
780.5	9.804	0	10.7858	0
790.5	9.8675	0	7.98644	0
800.5	9.925	0	7.92234	0
810.5	9.9755	0.141381	8.03448	0.287778
820.5	10.0255	0.535842	8.61482	0.588178
830.5	10.0795	0.663406	8.59891	0.639186
840.5	10.1315	0.550282	8.02987	0.611434
850.5	10.1825	0.614848	7.08858	0.665738
860.5	10.2335	0.651861	4.96659	0.750856
870.5	10.2865	0.657734	6.76691	0.690582
880.5	10.34	0.512118	5.67177	0.674616
890.5	10.3915	0.502515	5.14287	0.691704
900.5	10.443	0.533469	7.15485	0.631276
910.5	10.4905	0.26309	1.7353	0.776849
920.5	10.5425	0.0169362	6.90622	0
930.5	10.591	0.0591049	9.71079	0
940.5	10.6435	0.48382	5.90276	0.653028
951.5	10.709	0.420924	3.52777	0.732603
960.5	10.762	0.363925	5.95821	0.583768
970.5	10.8275	0.332205	4.48824	0.62957
980.5	10.895	0.284916	2.67932	0.70945
990.5	10.9605	0.278716	4.23241	0.601928
1000.5	11.03	0	5.27112	0
1010.5	11.108	0	7.68193	0
1020.5	11.1825	0	6.77475	0
1030.5	11.273	0	5.61533	0
1040.5	11.3695	0	7.79519	0
1050.5	11.4755	0	12.0649	0
1060.5	11.582	0.0365247	5.58893	0.130481
1070.5	11.702	0.582946	5.86828	0.695215
1080.5	11.816	0.381296	2.25581	0.795133
1090.5	11.932	0.290162	1.52881	0.813366
1100.5	12.0475	0.357225	4.10944	0.666225
1109.5	12.0975	0.0542045	2.75615	0.311099
1111.5	12.108	0.0590832	3.97871	0.254277
1112.5	12.1135	0.0856134	2.83776	0.409244
1114.5	12.124	0.0773887	2.87337	0.38212
1116.5	12.1355	0.0861245	2.75328	0.418018
1118.5	12.1465	0.106047	2.47166	0.496269
1119.5	12.152	0.138389	3.02079	0.512656
1120.5	12.1995	0.154339	4.84618	0.422394
1121.5	12.289	0.151066	2.17035	0.615126
1123.5	12.469	0.203607	2.87594	0.619139
1125.5	12.65	0.100408	2.46829	0.482956
1127.5	12.8285	0.0900356	0.177244	N/A
1129.5	13.008	0	1.45579	N/A
1130.5	13.097	0	1.34369	N/A
1131.5	13.186	0	0.631572	N/A
1133.5	13.3665	0	0.973518	N/A
1135.5	13.5475	0	1.14245	N/A
1137.5	13.7265	0	1.54473	N/A
1139.5	13.907	0	1.43711	N/A
1140.5	13.965	0	1.98237	N/A
1142.5	14.02	0	1.83286	N/A
1144.5	14.075	0.0641226	2.48271	0.372274
1146.5	14.132	0.0673124	4.04111	0.276659
1148.5	14.192	0.184108	3.89764	0.520297
1150.5	14.2525	0.178217	7.09484	0.365798
1151.5	14.2825	0.178374	4.04559	0.503085
1153.5	14.342	0.222608	5.84047	0.466721
1155.5	14.401	0.364677	7.617	0.52366
1157.5	14.4585	0.541736	8.65817	0.589611
1159.5	14.5145	0.421501	7.92211	0.549895
1160.5	14.656	0.264397	6.68524	0.475927
1161.5	14.912	0.230064	4.07292	0.564655
1162.5	15.169	0.261904	3.48276	0.633262
1163.5	15.4275	0.12239	3.67137	0.433577
1164.5	15.6855	0.168041	2.74745	0.584098
1165.5	15.9425	0.209868	4.07781	0.541654
1166.5	16.2	0.224242	5.28766	0.493358
1167.5	16.458	0.27055	4.80396	0.563923
1168.5	16.716	0.285009	5.2448	0.555117
1169.5	16.974	0.286245	1.67594	0.796824
1170.5	17.2315	0.183152	1.77256	0.703489
1171.5	17.4885	0.197384	1.81028	0.714584
1172.5	17.7455	0.145492	1.53377	0.685353
1173.5	18.004	0.0793974	0.70685	N/A

## Sheet: Alkenone_MSM12_2-05-01
Depth/cm	Age [ka BP]	SST_UK37 [℃]	%C37:4
780.5	9.804	6.1467	1.4015
790.5	9.868	6.4616	1.4436
800.5	9.925	7.5405	2.6586
810.5	9.976	4.4926	2.7272
820.5	10.026	1.7717	7.9784
830.5	10.08	1.1076	6.8606
840.5	10.132	2.0083	7.8009
860.5	10.234	1.7225	7.4496
880.5	10.34	1.4683	7.0486
890.5	10.392	1.4151	5.3428
900.5	10.443	1.4875	5.6837
910.5	10.491	1.8067	5.3103
920.5	10.543	3.5479	4.0213
930.5	10.591	5.4049	1.65
940.5	10.644	2.0499	6.9746
951.5	10.709	2.5282	5.9391
960.5	10.762	1.3939	7.1134
970.5	10.828	1.7008	4.532
980.5	10.895	1.9745	4.9735
990.5	10.961	3.4631	4.0645
1000.5	11.03	4.8982	2.9526
1010.5	11.108	4.1828	3.6689
1020.5	11.183	4.866	3.1571
1030.5	11.273	4.6977	3.692
1040.5	11.37	4.516	4.0399
1050.5	11.476	4.9984	3.5883
1060.5	11.582	7.0032	3.9557
1070.5	11.702	2.4782	8.2394
1080.5	11.816	2.5606	7.6074
1090.5	11.932	1.9528	8.1336
1100.5	12.048	2.3523	6.4619
1109.5	12.098	6.788	4.0094
1111.5	12.108	6.2881	4.9517
1112.5	12.114	7.6173	4.0341
1114.5	12.124	7.372	4.454
1116.5	12.136	6.334	4.5991
1118.5	12.147	8.1362	4.6168
1119.5	12.152	6.2118	5.0161
1120.5	12.2	7.5022	5.0885
1121.5	12.289	8.6179	6.0208
1123.5	12.469	6.785	6.1063
1125.5	12.65	6.6854	6.4359
1127.5	12.829	4.4094	9.023
1129.5	13.008	4.034	8.9759
1130.5	13.097	4.3328	10.3198
1131.5	13.186	3.8894	9.8516
1133.5	13.367	4.3048	11.0413
1135.5	13.548	4.0243	12.5449
1137.5	13.727	3.9134	11.3299
1139.5	13.907	4.0715	11.5608
1140.5	13.965	4.2176	13.3819
1142.5	14.02	4.9696	9.4065
1144.5	14.075	6.6777	8.9596
1146.5	14.132	6.9108	7.9777
1148.5	14.192	8.7876	7.7875
1150.5	14.253	8.6993	3.8414
1151.5	14.283	6.7955	7.1505
1153.5	14.342	8.4404	6.6642
1155.5	14.401	7.7166	7.3771
1157.5	14.459	7.4255	9.8008
1159.5	14.515	7.5531	8.9372
1160.5	14.656	3.7839	12.1443
1161.5	14.912	3.1918	9.532
1162.5	15.169	2.6445	10.6771
1163.5	15.428	3.171	9.6373
1164.5	15.686	3.1	8.5441
1165.5	15.943	3.9376	8.2205
1166.5	16.2	5.787	7.9181
1167.5	16.458	6.9664	7.3783
1168.5	16.716	7.512	5.0777
1169.5	16.974	7.1519	6.3107
1171.5	17.489	5.7566	6.7763
1172.5	17.746	6.8018	7.6392
1173.5	18.004	2.3901	9.1234
